# Supplementary material for: Human Melanoma and Glioblastoma Cells Express Cathepsins Supporting Reovirus Moscow Strain Infection
Source: Viruses. 2024 Dec 19;16(12):1944. doi: 10.3390/v16121944 (PMC11680368; doi:10.3390/v16121944)
Supplement: Supplementary file 1 [file viruses-16-01944-s001.zip]

Archive with 2 entries (2 files):
- Supplementary_Fig._S1.pdf
- Supplementry_Table_S1.pdf
